# Supplementary material for: Microglia Impairs Proliferation and Induces Senescence In-Vitro in NGF Releasing Cells Used in Encapsulated Cell Biodelivery for Alzheimer’s Disease Therapy
Source: Int J Mol Sci. 2022 Aug 12;23(16):9011. doi: 10.3390/ijms23169011 (PMC9409429; doi:10.3390/ijms23169011)
Supplement: Supplementary file 1 [file ijms-23-09011-s001.zip]

Archive with 1 entries (1 files):
- ijms-1836273-supplementary.pdf
